# Supplementary material for: Thiomonas sp. CB2 is able to degrade urea and promote toxic metal precipitation in acid mine drainage waters supplemented with urea
Source: Front Microbiol. 2015 Sep 28;6:993. doi: 10.3389/fmicb.2015.00993 (PMC4585258; doi:10.3389/fmicb.2015.00993)
Supplement: Supplementary file 1 [file Table1.XLSX]

## Sheet: Feuil1
Supplementary Table 1. List of the genes present in the urea island of CB2.
						Compositionnal bias				Correspondance in : 5
Label	Begin	End	Type	Product	Gene	GC Region1	SIGI2	IVOM3	Codon Adapt. Index4	3As	K12	CB1	CB6	CB3
THICB2_v3_misc_RNA_3	1538398	1538508	misc_RNA	ykkC-yxkD	_	-	-	+	_	no corresp	no corresp	no corresp	no corresp	no corresp
THICB2_v3_360017	1538516	1539547	CDS	putative ABC-type nitrate transport system, periplasmic component	_	+1SD	-	+	0.551665	no corresp	no corresp	no corresp	no corresp	no corresp
THICB2_v3_360018	1539583	1540440	CDS	putative Nitrate transport permease protein nrtB	_	-	-	+	0.634238	no corresp	no corresp	no corresp	no corresp	no corresp
THICB2_v3_360019	1540437	1541297	CDS	conserved protein of unknown function	_	-	-	+	0.597967	+	no corresp	+	+	+
THICB2_v3_360020	1541366	1542103	CDS	conserved protein of unknown function	_	-	-	+	0.568542	no corresp	no corresp	no corresp	no corresp	no corresp
THICB2_v3_360021	1542100	1542834	CDS	conserved protein of unknown function	_	-	-	+	0.581185	no corresp	no corresp	no corresp	no corresp	no corresp
THICB2_v3_360022	1542909	1546538	CDS	Urea carboxylase	_	-	-	-	0.618229	+	+	+	+	+
THICB2_v3_360023	1546539	1548329	CDS	putative Allophanate hydrolase	_	-	-	-	0.629366	+	no corresp	+	+	no corresp
THICB2_v3_360024	1548368	1548811	CDS	Cyanate hydratase	cynS	-	-	-	0.804462	no corresp	no corresp	no corresp	no corresp	no corresp
THICB2_v3_360025	1548821	1549552	CDS	conserved protein of unknown function	_	-	-	-	0.502841	no corresp	no corresp	no corresp	no corresp	no corresp
THICB2_v3_360026	1549549	1550331	CDS	putative AHL-lactonase	_	+1SD	-	-	0.543508	no corresp	no corresp	no corresp	no corresp	no corresp
THICB2_v3_360027	1550328	1551113	CDS	Creatinine amidohydrolase	crnA	-	-	-	0.55664	no corresp	no corresp	no corresp	no corresp	no corresp
THICB2_v3_360028	1551125	1552012	CDS	putative Permease of the drug/metabolite transporter (DMT) superfamily	_	-	-	-	0.451108	+	no corresp	+	+	no corresp
THICB2_v3_360029	1552019	1552771	CDS	3-oxoacyl-[acyl-carrier-protein] reductase FabG	fabG	-	-	+	0.565649	+	+	+	+	+
THICB2_v3_360030	1552783	1553568	CDS	putative 3-oxoacyl-[acyl-carrier-protein] reductase	_	-	-	+	0.579694	+	+	+	+	+
THICB2_v3_360031	1553574	1554629	CDS	putative fatty acid desaturase	_	+1SD	-	+	0.552697	no corresp	no corresp	no corresp	no corresp	no corresp
THICB2_v3_360032	1554661	1555671	CDS	putative ABC-type nitrate/sulfonate/bicarbonate transport system, periplasmic component	_	+1SD	-	+	0.589331	no corresp	no corresp	no corresp	no corresp	no corresp
THICB2_v3_360033	1555821	1556003	CDS	conserved protein of unknown function	_	+1SD	-	+	0.348595	no corresp	no corresp	no corresp	no corresp	no corresp
THICB2_v3_360034	1556000	1556836	CDS	putative alpha/beta-Hydrolases	_	-	-	+	0.509167	+	+	+	+	+
THICB2_v3_360035	1556833	1557681	CDS	putative ABC-type transport system, ATPase component	_	-	-	+	0.53665	+	no corresp	+	+	+
THICB2_v3_360036	1557678	1558424	CDS	putative ABC-type transport system, permease component	_	+1SD	-	+	0.567209	no corresp	no corresp	no corresp	no corresp	no corresp
THICB2_v3_360037	1558436	1559446	CDS	putative ABC-type transport system, periplasmic component	_	+1SD	-	+	0.53396	no corresp	no corresp	no corresp	no corresp	no corresp
THICB2_v3_360038	1559666	1560415	CDS	putative transcriptional regulator, GntR family	_	-	-	+	0.589869	no corresp	no corresp	no corresp	no corresp	no corresp
THICB2_v3_360039	1560412	1560801	CDS	conserved protein of unknown function	_	-	-	-	0.592038	no corresp	no corresp	no corresp	no corresp	no corresp
THICB2_v3_360040	1560827	1562206	CDS	Biuret hydrolase	atzE	-	-	-	0.555097	+	+	+	+	+
THICB2_v3_360041	1562257	1562463	CDS	conserved protein of unknown function	_	-	-	-	0.534453	no corresp	no corresp	no corresp	no corresp	no corresp
THICB2_v3_360042	1562977	1563810	CDS	putative 5-formyltetrahydrofolate cyclo-ligase	_	-	-	-	0.511886	no corresp	no corresp	no corresp	no corresp	no corresp
THICB2_v3_360043	1563964	1565448	CDS	putative Monosaccharide-transporting ATPase (ABC-type transport system)	_	-	-	-	0.611755	+	no corresp	+	+	no corresp
THICB2_v3_360044	1565445	1566491	CDS	putative ABC-type transport system, permease component	_	-	-	-	0.617693	no corresp	no corresp	no corresp	no corresp	no corresp
THICB2_v3_360045	1566488	1567171	CDS	Putative glucose ABC transporter permease protein TsgC13 (fragment)	_	-	-	-	0.535169	+	no corresp	+	+	no corresp
THICB2_v3_370001	1568279	1568473	CDS	Putative ABC-type transport system, permease component (fragment)	_	-	-	-	0.549735	no corresp	no corresp	no corresp	no corresp	no corresp
THICB2_v3_370002	1568470	1569591	CDS	putative ABC-type transport system, periplasmic component	_	-	-	-	0.623661	+	no corresp	+	+	no corresp
THICB2_v3_370003	1569648	1570670	CDS	Formamidase	amiF	-	-	-	0.613995	no corresp	no corresp	no corresp	no corresp	no corresp
THICB2_v3_370004	1570670	1571353	CDS	Putative Isochorismatase hydrolase	_	-	-	-	0.650758	+	no corresp	+	+	no corresp
THICB2_v3_370005	1571350	1572039	CDS	Putative Isochorismatase hydrolase	_	-	-	-	0.645811	+	no corresp	+	+	+
THICB2_v3_370006	1572047	1573579	CDS	putative S-adenosylhomocysteine deaminase	_	-	-	-	0.539489	+	no corresp	+	+	no corresp
THICB2_v3_370007	1573965	1575335	CDS	putative NAD-dependent dihydropyrimidine dehydrogenase sunbunit PreT	_	-1SD	-	-	0.634196	+	no corresp	+	+	no corresp
THICB2_v3_370008	1575328	1576644	CDS	putative oxidoreductase subunit	yeiA	-	-	-	0.72048	no corresp	no corresp	no corresp	no corresp	no corresp
THICB2_v3_370009	1576691	1578136	CDS	D-hydantoinase/dihydropyrimidinase	dht	-	-	-	0.754505	no corresp	no corresp	no corresp	no corresp	no corresp
THICB2_v3_370010	1578165	1579439	CDS	Amidase, hydantoinase/carbamoylase family	atcC	-	-	-	0.736135	+	+	+	+	no corresp
THICB2_v3_370011	1579509	1580327	CDS	conserved protein of unknown function	_	-	-	-	0.757501	+	+	+	+	+
THICB2_v3_370012	1580335	1581270	CDS	putative ABC-type transport system, permease component	_	-1SD	-	-	0.656745	+	no corresp	+	+	no corresp
THICB2_v3_370013	1581267	1582460	CDS	putative ABC-type transport system, permease component	_	-1SD	-	-	0.644853	+	no corresp	+	+	no corresp
THICB2_v3_370014	1582493	1583527	CDS	putative ABC-type transport system, periplasmic component	_	-	-	-	0.724908	no corresp	no corresp	no corresp	no corresp	no corresp
THICB2_v3_370015	1583547	1584242	CDS	HTH-type transcriptional regulator RutR	rutR	-	-	-	0.649552	no corresp	no corresp	no corresp	no corresp	no corresp
THICB2_v3_370016	1584301	1584429	CDS	protein of unknown function	_	-	-	-	0.560174	+	+	+	+	no corresp
THICB2_v3_370017	1584459	1585205	fCDS	fragment of cytosine deaminase (part 1)	codA	-	-	-	0.729664	no corresp	no corresp	no corresp	no corresp	no corresp
THICB2_v3_370018	1585215	1585556	fCDS	fragment of cytosine deaminase (part 2)	codA	-1SD	-	-	0.686135	no corresp	no corresp	no corresp	no corresp	no corresp
THICB2_v3_370019	1585609	1585686	CDS	protein of unknown function	_	-	-	-	0.500334	no corresp	no corresp	no corresp	no corresp	no corresp
THICB2_v3_370020	1585683	1586210	CDS	conserved protein of unknown function	_	-	-	-	0.595289	no corresp	no corresp	no corresp	no corresp	no corresp
THICB2_v3_370021	1586217	1587674	CDS	putative hydrolase protein	_	-1SD	-	-	0.657582	no corresp	no corresp	no corresp	no corresp	no corresp
THICB2_v3_370022	1587675	1588514	CDS	putative transport protein (ABC superfamily, atp_bind)	_	-	-	-	0.645022	+	no corresp	+	+	+
THICB2_v3_370023	1588529	1589590	CDS	putative ring-hydroxylating dioxygenase with Rieske 2Fe-2S domain	_	-	-	-	0.593176	no corresp	no corresp	no corresp	no corresp	no corresp
THICB2_v3_370024	1589529	1589792	CDS	protein of unknown function	_	+1SD	-	-	0.329535	no corresp	no corresp	no corresp	no corresp	no corresp
THICB2_v3_370025	1589946	1590953	CDS	putative ABC-type transport system, periplasmic component	_	-	-	-	0.682419	+	no corresp	+	+	no corresp
THICB2_v3_370026	1590987	1591991	CDS	putative ABC-type transport system, periplasmic component	_	-	-	-	0.705269	+	no corresp	+	+	no corresp
THICB2_v3_370027	1592010	1592840	CDS	putative permease protein (ABC superfamily, membrane)	_	-	-	-	0.632108	+	no corresp	+	+	no corresp
THICB2_v3_370028	1592847	1593752	CDS	putative Clavaminate synthase-like	_	-	-	-	0.627482	no corresp	no corresp	no corresp	no corresp	no corresp
THICB2_v3_370029	1593882	1594748	CDS	putative Nucleoside-binding outer membrane protein	_	-	-	-	0.655602	no corresp	no corresp	no corresp	no corresp	no corresp
THICB2_v3_370030	1595061	1595456	CDS	putative ribonuclease VapC	_	+1SD	-	-	0.466013	+	+	+	+	+
THICB2_v3_370031	1595501	1596487	CDS	transposase	_	-	-	-	0.686224	+	no corresp	+	+	+
THICB2_v3_370032	1596484	1596750	CDS	conserved protein of unknown function	_	+1SD	-	-	0.375754	no corresp	no corresp	no corresp	no corresp	no corresp
THICB2_v3_370033	1596749	1597159	CDS	putative Sirohydrochlorin cobaltochelatase CbiX	_	-	-	-	0.413282	no corresp	no corresp	no corresp	no corresp	no corresp
THICB2_v3_370034	1597236	1597871	CDS	putative Response regulator antiterminator nasT	_	-	-	-	0.597961	no corresp	no corresp	no corresp	no corresp	no corresp
THICB2_v3_370035	1598167	1599447	CDS	Nitrate transporter component	nasF	-	-	-	0.7448	no corresp	no corresp	no corresp	no corresp	no corresp
THICB2_v3_370036	1599479	1600393	CDS	Nitrate transporter component	nrtB	-	-	-	0.694609	no corresp	no corresp	no corresp	no corresp	no corresp
THICB2_v3_370037	1600429	1601229	CDS	Nitrate transport protein NasD	nasD	-	-	-	0.722438	+	no corresp	+	+	+
THICB2_v3_370038	1601262	1603721	CDS	Nitrite reductase [NAD(P)H]	nasD	-	-	-	0.738606	no corresp	no corresp	no corresp	no corresp	no corresp
THICB2_v3_370039	1603718	1604107	CDS	Assimilatory nitrite reductase [NAD(P)H] small subunit	nasE	-1SD	-	-	0.702986	no corresp	no corresp	no corresp	no corresp	no corresp
THICB2_v3_370040	1604107	1606962	CDS	putative Nitrate reductase	_	-1SD	-	-	0.703052	no corresp	no corresp	no corresp	no corresp	no corresp
THICB2_v3_370041	1606996	1608066	CDS	putative anthranilate phosphoribosyltransferase	_	-	-	+	0.554895	+	no corresp	+	+	+
THICB2_v3_370042	1608050	1608874	CDS	Uroporphyrinogen-III C-methyltransferase	cobA	-	-	+	0.44202	+	no corresp	+	+	+
THICB2_v3_370043	1609150	1609497	CDS	putative transposase (fragment)	_	-	-	+	0.52767	+	no corresp	+	+	no corresp
THICB2_v3_370044	1609364	1609867	CDS	putative transposase	_	-	-	+	0.602139	+	no corresp	+	+	no corresp
THICB2_v3_370045	1609912	1610286	CDS	putative Permeases of the major facilitator superfamily	_	-	-	+	0.439381	+	no corresp	+	+	no corresp
THICB2_v3_370046	1610520	1611623	CDS	Conserved protein of unknown function	_	-	-	+	0.601528	+	no corresp	+	+	no corresp
THICB2_v3_370047	1612175	1612516	CDS	putative Toxin-antitoxin system, RelE/ParE toxin family	_	+1SD	-	+	0.511663	+	no corresp	+	+	no corresp
THICB2_v3_370048	1612522	1612791	CDS	putative type II toxin-antitoxin system, antitoxin Phd/YefM	_	+1SD	-	-	0.497572	+	no corresp	+	+	+
THICB2_v3_370049	1612989	1613825	CDS	Urease accessory protein UreD	ureD	-1SD	-	-	0.627108	+	no corresp	+	+	no corresp
THICB2_v3_370050	1614132	1614824	CDS	branched-chain amino acid transport protein (ABC superfamily, ATP_bind)	UrtE	-	-	-	0.718682	+	+	+	+	+
THICB2_v3_370051	1614852	1615700	CDS	branched-chain amino acid transport protein (ABC superfamily, atp_bind)	urtD	-	-	-	0.737107	+	+	+	+	+
THICB2_v3_370052	1615693	1616826	CDS	branched-chain amino acid permease protein (ABC superfamily, membrane)	urtC	-	-	-	0.727396	+	+	+	+	+
THICB2_v3_370053	1616833	1618473	CDS	branched-chain amino acid permease protein (ABC superfamily, membrane)	urtB	-	-	-	0.738714	+	+	+	+	+
THICB2_v3_370054	1618615	1619856	CDS	branched-chain amino acid transport protein (ABC superfamily, peri_bind)	urtA	-	-	-	0.767728	+	no corresp	+	+	+
THICB2_v3_370055	1619939	1620133	CDS	conserved protein of unknown function	_	-	-	-	0.465632	+	no corresp	no corresp	no corresp	no corresp
THICB2_v3_370056	1620201	1620503	CDS	urease gamma subunit	ureA	-	-	-	0.829737	+	no corresp	+	+	no corresp
THICB2_v3_370057	1620527	1620832	CDS	urease beta subunit	ureB	-	-	-	0.635517	+	no corresp	+	+	no corresp
THICB2_v3_370058	1620832	1622571	CDS	urease alpha subunit	ureC	-	-	-	0.780676	+	no corresp	+	+	no corresp
THICB2_v3_370059	1622595	1623227	CDS	Lysine exporter protein (LYSE/YGGA)	lysE	-	-	-	0.529893	+	+	+	+	+
THICB2_v3_370060	1623322	1623705	CDS	death-on-curing protein Doc	doc	-	-	-	0.549416	+	+	+	+	+
THICB2_v3_370061	1623702	1623926	CDS	conserved protein of unknown function	_	-	-	-	0.68384	+	+	+	+	+
THICB2_v3_370062	1624028	1624552	CDS	Urease accessory protein UreE	ureE	-	-	-	0.654117	+	+	+	+	+
THICB2_v3_370063	1624491	1625246	CDS	Urease accessory protein UreF	ureF	-	-	-	0.629131	+	no corresp	+	+	+
THICB2_v3_370064	1625243	1625920	CDS	urease accessory protein	ureG	-	-	-	0.767491	no corresp	no corresp	+	+	no corresp
THICB2_v3_370065	1625924	1626574	CDS	High-affinity nickel transport protein (fragment)	_	-1SD	-	-	0.618839	no corresp	no corresp	+	+	+
1GC_Region: is gene GC% different than one standard deviation (+1SD) or two standard deviation (+2SD) from the whole genome.
2SIGI: + if gene belongs to a SIGI-HMM region. SIGI-HMM is a sequence composition method that uses a Hidden MArkov Model (HMM) and measures codon usage to identify possible Genomic Islands.
3IVOM: + if gene belongs to an IVOM region. An Interpolated Variable Order Motif (IVOM) exploits compositional biases using variable order motif distributions (2mer to 8mer).
4Codon Adaptation index (CAI) of the gene.
5Gene correspondence (one column by compared organism): gene similarity correspondence with genes in compared organisms: ’no corresp’: no similarity at all; +:similar gene in the compared genome
for more details see https://microscope.readthedocs.org/en/latest/content/compgenomics/genomicIsland.html
